# Supplementary material for: Temporal Association of Total Serum Cholesterol and Pancreatic Cancer Incidence
Source: Nutrients. 2022 Nov 21;14(22):4938. doi: 10.3390/nu14224938 (PMC9696583; doi:10.3390/nu14224938)
Supplement: Supplementary file 1 [file nutrients-14-04938-s001.zip]

Archive with 1 entries (1 files):
- nutrients-2009260-supplementary.pdf
